# Supplementary material for: Noninvasive prenatal diagnosis of genetic diseases induced by triplet repeat expansion by linked read haplotyping and Bayesian approach
Source: Sci Rep. 2022 Jul 6;12:11423. doi: 10.1038/s41598-022-15307-2 (PMC9259573; doi:10.1038/s41598-022-15307-2)
Supplement: Supplementary file 4 — Supplementary Table S1. [file 41598_2022_15307_MOESM4_ESM.xlsx]

## Sheet: Interne correspondance no famil
Family N°	Gene	Parent affected	ID
201	DMPK	mother	1
204	DMPK	father	2
212	DMPK	father	3
303	DMPK	father	4
306	DMPK	mother	5
403	DMPK	father	6
804	DMPK	mother	7
103	FMR1	mother	8
406	FMR1	mother	9
203	HTT	mother	10
210	HTT	father	11
214	HTT	father	12
302	HTT	father	13
603	HTT	mother	14

## Sheet: S1
Table S1: Raw NGS data
Family ID	Sample	DNA molecule >20kb (%)	Sequenced reads (M)	Depth on target	Average familly depth	# SNPs	Size in bp of phased region around expansion
1	Father	4.18	5271676	27.3	41	293	1259
	Mother	5.6	5929434	38.8		284	10412
	Plasma		2594546	57.9		150
2	Father	41.5	5790498	94	153	228	198069
	Mother	48	5210848	81.7		340	194389
	Plasma		3436084	283.7		189
3	Father	10,7	13227052	104.4	156	140	12882
	Mother	28,1	11183068	122.9		301	194628
	Plasma		7989965	240.6		157
4	Father	6.79	5991566	49.7	111	267	119004
	Mother	33.5	7009736	104.3		219	197802
	Plasma		2683773	177.7		145
5	Father	31,3	5516138	49.8	139	135	118710
	Mother	45	4928470	56.5		80	34019
	Plasma		3941310	309.7		57
6	Father	54.4	6682038	75.1	85	308	198069
	Mother	6.89	4316558	32.1		303	4580
	Plasma		4527586	146.9		155
7	Father	33.6	7314948	131.9	134	252	195780
	Mother	37.2	8762964	185.2		209	197608
	Plasma		2776974	84.1		136
10	Father	30.6	4705404	68.6	106	207	181164
	Mother	48.9	5832918	106.8		121	0
	Plasma		3922320	140.9		50
11	Father	49,2	7011354	140.3	222	249	216324
	Mother	12,1	10833692	111		268	171089
	Plasma		8361068	415.8		87
12	Father	29.9	5394096	105	156	149	59888
	Mother	60.1	7529378	126.7		218	216428
	Plasma		6016369	236.1		148
13	Father	59,9	3499988	70.8	196	76	165060
	Mother	65	7223206	130.7		140	216806
	Plasma		3661047	387.3		98
14	Father	5.92	6319826	62.3	104	122	9517
	Mother	47.7	7341770	131.3		124	215750
	Plasma		3943658	117.9		89
